# Supplementary material for: Mitochondrial genomes of two Polydora (Spionidae) species provide further evidence that mitochondrial architecture in the Sedentaria (Annelida) is not conserved
Source: Sci Rep. 2021 Jun 30;11:13552. doi: 10.1038/s41598-021-92994-3 (PMC8245539; doi:10.1038/s41598-021-92994-3)
Supplement: Supplementary file 2 — Supplementary Information 2. [file 41598_2021_92994_MOESM2_ESM.xlsx]

## Sheet: A
ID	Organism	Order	Family	Full length (bp)	A (%) (+)	T (%) (+)	C (%) (+)	G (%) (+)	A+T (%) (+)	G+C (%) (+)	NCR ratio
NC_044092.1	Timarete posteria	incertae_sedis	Cirratulidae	15497	30.4	31.6	25.2	12.8	62	38	1.04646
NC_032055.1	Spirobranchus giganteus	incertae sedis	Serpulidae	22058	22.7	35.2	15	27.1	57.9	42.1	0.36259
NC_026833.1	Siboglinum fiordicum	incertae_sedis	Siboglinidae	19502	32.4	42.1	16.2	9.3	74.5	25.5	0.255666
MT919975.1	Hydroides norvegica	incertae sedis	Serpulidae	17604	23.3	36.3	14.3	26.1	59.6	40.4	0.196035
KY742027.1	Decemunciger sp. AB-2017	incertae_sedis	Ampharetidae	19274	32.7	34.4	19.1	13.8	67.1	32.9	0.180865
MW316635	Polydora brevipalpa	Spionida	Spionidae	17673	31.5	33.8	21.1	13.5	65.3	34.6	0.172523
MW316633	Polydora websteri	Spionida	Spionidae	17673	31.2	34.6	21.1	13.1	65.8	34.2	0.172466
KY774370.1	Decemunciger sp. AB-2017	incertae_sedis	Ampharetidae	19096	32.7	34.4	19.1	13.8	67.1	32.9	0.12809
NC_035893.1	Neanthes glandicincta	Phyllodocida	Nereididae	16126	31.5	31.7	22.2	14.5	63.2	36.7	0.121481
KY774371.1	Decemunciger sp. AB-2017	incertae_sedis	Ampharetidae	19003	32.7	34.5	19.1	13.8	67.2	32.9	0.106615
MT108937.1	Osedax rubiplumus	incertae_sedis	Siboglinidae	15972	31.2	35.1	21.9	11.9	66.3	33.8	0.105998
MW690579.1	Tubifex tubifex	Clitellata	Naididae	15972	31.2	31.5	22.3	15	62.7	37.3	0.0950413
MK548645.1	Sternaspis scutata	incertae_sedis	Sternaspidae	15300	28.7	34.1	25.2	12	62.8	37.2	0.0917647
MW002660.1	Sabella spallanzanii	incertae sedis	Sabellidae	15581	30.1	34.5	12.3	23.1	64.6	35.4	0.0823439
NC_000931.1	Platynereis dumerilii	Phyllodocida	Nereididae	15619	31.2	32.9	20.4	15.4	64.1	35.8	0.0810551
MT108936.1	Osedax rubiplumus	incertae_sedis	Siboglinidae	15591	30.9	35	22.3	11.9	65.9	34.2	0.0800462
KJ789171.1	Spirobrachia sp. YL-2014	incertae_sedis	Siboglinidae	15581	33	41.6	15.7	9.8	74.6	25.5	0.0696361
NC_011011.1	Pista cristata	incertae_sedis	Terebellidae	15894	29.6	38.5	19.7	12.2	68.1	31.9	0.0651189
NC_012768.1	Urechis unicinctus	Echiuroidea	Urechidae	15761	31	30.8	23.2	14.9	61.8	38.1	0.0629402
MN102127.1	Lumbricus rubellus	Clitellata	Lumbricidae	15464	31.6	32.1	21.8	14.5	63.7	36.3	0.0580057
MK120303.1	Marenzelleria neglecta	Spionida	Spionidae	15339	28.8	33.7	23.5	14	62.5	37.5	0.0577613
MW557377.1	Thelepus plagiostoma	incertae_sedis	Terebellidae	15628	30.9	35.8	21.3	12	66.7	33.3	0.057525
NC_011014.1	Terebellides stroemii	incertae_sedis	Trichobranchidae	15755	31.1	36.1	20.1	12.8	67.2	32.9	0.0573786
NC_006321.1	Clymenella torquata	N/A	Maldanidae	15538	33	34.3	19.5	13.3	67.3	32.8	0.0563136
NC_007933.1	Orbinia latreillii	Orbiniida	Orbiniidae	15558	29.7	31.3	26.2	12.8	61	39	0.0527703
KC790350.1	Diurodrilus subterraneus	Orbiniida	Diurodrilidae	13025	28.6	36.6	23.8	11	65.2	34.8	0.0525144
MW542504.1	Melinna cristata	incertae_sedis	Melinnidae	15696	29.9	36.4	20.8	12.9	66.3	33.7	0.0517329
NC_030269.1	Placobdella lamothei	Clitellata	Glossiphoniidae	15190	31.7	36.4	18	13.9	68.1	31.9	0.0508229
NC_026856.1	Escarpia spicata	incertae_sedis	Siboglinidae	15445	30.6	35.5	21.4	12.5	66.1	33.9	0.0507608
KJ789169.1	Siboglinum ekmani	incertae_sedis	Siboglinidae	14838	33.8	41.2	15.6	9.4	75	25	0.0479849
NC_037390.1	Cirriformia cf. tentaculata HK-2018	incertae_sedis	Cirratulidae	15495	29.5	30	26.9	13.6	59.5	40.5	0.0474347
NC_026855.1	Sclerolinum brattstromi	incertae_sedis	Siboglinidae	15383	30.7	34.2	22.8	12.3	64.9	35.1	0.0462849
LC573968.1	Metaphire hilgendorfi	Clitellata	Megascolecidae	15186	34.7	32.5	19.1	13.7	67.2	32.8	0.0436586
NC_029870.1	Amynthas pectiniferus	Clitellata	Megascolecidae	15188	35	31.2	20	13.8	66.2	33.8	0.0429286
NC_037085.1	Paraescarpia echinospica	incertae_sedis	Siboglinidae	15280	30.1	34.2	22.8	12.9	64.3	35.7	0.0420812
MT683771.1	Haementeria acuecueyetzin	Clitellata	Glossiphoniidae	14985	34.8	38.9	14.9	11.4	73.7	26.3	0.0416416
NC_029863.1	Amynthas carnosus	Clitellata	Megascolecidae	15160	32.7	29.9	21.6	15.8	62.6	37.4	0.0416227
NC_050262.1	Manayunkia occidentalis	incertae_sedis	Fabriciidae	15103	30.8	40.9	16.6	11.7	71.7	28.3	0.0415811
NC_029879.1	Amynthas jiriensis	Clitellata	Megascolecidae	15151	34.1	32.4	19.4	14.1	66.5	33.5	0.0414494
NC_029869.1	Metaphire guillelmi	Clitellata	Megascolecidae	15174	33.7	31.6	20.1	14.6	65.3	34.7	0.041123
NC_029867.1	Duplodicodrilus schmardae	Clitellata	Megascolecidae	15156	34.2	32.5	19.1	14.2	66.7	33.3	0.040512
NC_027832.1	Amynthas corticis	Clitellata	Megascolecidae	15126	34.7	31.5	19.7	14	66.2	33.7	0.0404601
KF425518.1	Tonoscolex birmanicus	Clitellata	Megascolecidae	15170	33.5	29.9	21.9	14.7	63.4	36.6	0.0402109
NC_027258.1	Amynthas gracilis	Clitellata	Megascolecidae	15161	34.5	31.4	20.2	14	65.9	34.2	0.0398391
NC_029868.1	Amynthas triastriatus	Clitellata	Megascolecidae	15160	34	31.3	20.4	14.3	65.3	34.7	0.0397757
KT429007.1	Amynthas sp. 2 JS-2012	Clitellata	Megascolecidae	15159	34.4	30.5	20.7	14.4	64.9	35.1	0.0393825
LC573969.1	Amynthas yunoshimensis	Clitellata	Megascolecidae	15109	33.5	31.3	20.5	14.7	64.8	35.2	0.0393143
NC_027257.1	Metaphire californica	Clitellata	Megascolecidae	15147	33.7	30.4	21.3	14.6	64.1	35.9	0.0388856
KT429010.1	Amynthas sp. 1 LZ-2016	Clitellata	Megascolecidae	15131	35.6	32.1	19.1	13.2	67.7	32.3	0.0387945
NC_009631.1	Perionyx excavatus	Clitellata	Megascolecidae	15083	33.7	30.8	21.3	14.1	64.5	35.4	0.0387191
NC_025292.1	Amynthas aspergillus	Clitellata	Megascolecidae	15115	33.4	29.6	22.4	14.6	63	37	0.038571
NC_029866.1	Amynthas cucullatus	Clitellata	Megascolecidae	15122	33.9	30.9	20.4	14.8	64.8	35.2	0.038487
NC_027831.1	Amynthas longisiphonus	Clitellata	Megascolecidae	15176	34.4	31.9	19.5	14.3	66.3	33.8	0.0382841
NC_029872.1	Amynthas moniliatus	Clitellata	Megascolecidae	15133	35.5	31.3	19.6	13.7	66.8	33.3	0.0382608
MG428625.1	Dinophilus gyrociliatus	Orbiniida	Dinophilidae	14678	31.9	33.9	22.3	11.8	65.8	34.1	0.0361085
NC_029871.1	Amynthas robustus	Clitellata	Megascolecidae	15013	33.7	31.2	20.5	14.6	64.9	35.1	0.036102
NC_046733.1	Aporrectodea rosea	Clitellata	Lumbricidae	15086	32.3	31.4	22.3	14	63.7	36.3	0.0348668
NC_029864.1	Amynthas hupeiensis	Clitellata	Megascolecidae	15069	35.3	30.6	20.3	13.8	65.9	34.1	0.0345079
NC_023836.1	Metaphire vulgaris	Clitellata	Megascolecidae	15061	33.5	31.1	20.4	14.9	64.6	35.3	0.0338623
LT159848.1	Haementeria officinalis	Clitellata	Glossiphoniidae	14849	34.3	39	15.1	11.7	73.3	26.8	0.0331335
KU672396.1	Hirudo medicinalis	Clitellata	Hirudinidae	14729	33.4	42.8	10.7	13.2	76.2	23.9	0.0328603
NC_034807.1	Ozobranchus jantseanus	Clitellata	Ozobranchidae	14864	35	37.4	14.9	12.6	72.4	27.5	0.03088
NC_001673.1	Lumbricus terrestris	Clitellata	Lumbricidae	14998	29.8	31.8	22.5	15.8	61.6	38.3	0.0308708
NC_029865.1	Amynthas morrisi	Clitellata	Megascolecidae	15026	33.9	31.5	20.2	14.4	65.4	34.6	0.0306136
LT159850.1	Placobdella parasitica	Clitellata	Glossiphoniidae	14909	34	37.8	15.5	12.7	71.8	28.2	0.0283051
MT628565.1	Glossiphonia concolor	Clitellata	Glossiphoniidae	14548	35.2	38.9	13	12.1	74.1	25.1	0.0281826
NC_036150.1	Erpobdella japonica	Clitellata	Erpobdellidae	14725	35.2	37	14.9	13	72.2	27.9	0.027708
KJ789165.1	Ridgeia piscesae	incertae_sedis	Siboglinidae	14146	29.8	33.3	24.3	12.6	63.1	36.9	0.0252368
NC_026861.1	Seepiophila jonesi	incertae_sedis	Siboglinidae	15092	30.5	34.4	22.6	12.6	64.9	35.2	0.0250464
NC_024653.1	Ridgeia piscesae	incertae_sedis	Siboglinidae	15002	30.2	33	24	12.8	63.2	36.8	0.0245967
FJ976042.1	Paralvinella sulfincola	incertae_sedis	Alvinellidae	13640	30.2	27.6	26.1	16.1	57.8	42.2	0.0239003
NC_006379.1	Urechis caupo	Echiuroidea	Urechidae	15113	31.5	30.5	23.5	14.4	62	37.9	0.023622
NC_034783.1	Pontoscolex corethrurus	Clitellata	Glossoscolecidae	14835	31.9	27.9	25.3	14.9	59.8	40.2	0.0229188
NC_027854.1	Lamellibrachia satsuma	incertae_sedis	Siboglinidae	15037	30.9	34.7	22.3	12.1	65.6	34.4	0.0214138
NC_026858.1	Lamellibrachia luymesi	incertae_sedis	Siboglinidae	14991	30.5	34	23.1	12.4	64.5	35.5	0.0210126
MT584166.1	Erpobdella testacea	Clitellata	Erpobdellidae	14495	36.1	36.4	14.4	12.3	72.5	26.7	0.0209038
DQ517436.1	Scoloplos cf. armiger CB-2006	Orbiniida	Orbiniidae	12042	30.8	32.9	24.3	12	63.7	36.3	0.0207607
NC_026860.1	Riftia pachyptila	incertae_sedis	Siboglinidae	14987	31.5	35.3	21	12.3	66.8	33.3	0.0199506
KU672397.1	Hirudo verbana	Clitellata	Hirudinidae	14604	33.7	43.2	10.5	12.7	76.9	23.2	0.0191044
MK642870.1	Eisenia spelaea	Clitellata	Lumbricidae	14738	27	32.5	22.7	17.1	59.5	39.8	0.0173701
FJ976041.1	Auchenoplax crinita	incertae_sedis	Ampharetidae	13759	28.8	39.6	11.5	20	68.4	31.5	0.016571
NC_013569.1	Whitmania pigra	Clitellata	Haemopidae	14426	30.8	41.3	11.8	16.1	72.1	27.9	0.0161514
MK347500.1	Whitmania acranulata	Clitellata	Haemopidae	14468	30.8	40.8	12.1	16.3	71.6	28.4	0.0152751
EU239687.1	Eclysippe vanelli	incertae_sedis	Ampharetidae	13749	27.2	41.9	11.6	19.3	69.1	30.9	0.0151284
NC_026859.1	Oasisia alvinae	incertae_sedis	Siboglinidae	14849	30.5	34.4	22.4	12.7	64.9	35.1	0.0147485
NC_023925.1	Poecilobdella manillensis	Clitellata	Hirudinidae	14470	31.3	40.6	12.2	15.7	71.9	27.9	0.0141672
NC_026857.1	Galathealinum brachiosum	incertae_sedis	Siboglinidae	14779	33.4	44.5	12.9	9.2	77.9	22.1	0.0136004
NC_023926.1	Whitmania laevis	Clitellata	Haemopidae	14433	30.8	41.1	12	16	71.9	28	0.0134414
NC_023776.1	Hirudo nipponia	Clitellata	Hirudinidae	14414	31.7	40.9	11.9	15.5	72.6	27.4	0.0129735
NC_026862.1	Tevnia jerichonana	incertae sedis	Siboglinidae	14891	30.5	34.1	23	12.5	64.6	35.5	0.0118192
NC_023927.1	Erpobdella octoculata	Clitellata	Erpobdellidae	14407	30.9	40.6	12.5	15.9	71.5	28.4	0.0110363
MK618511.1	Eisenia nana	Clitellata	Lumbricidae	14599	29.7	32.6	22.9	14.1	62.3	37	0.0095897
MK618510.1	Eisenia nordenskioldi nordenskioldi	Clitellata	Lumbricidae	14592	30.7	33.3	21	14.4	64	35.4	0.00794956
MK642871.1	Eisenia tracta	Clitellata	Lumbricidae	14589	31.3	34.1	20.2	13.7	65.4	33.9	0.00788265
MK642872.1	Eisenia balatonica	Clitellata	Lumbricidae	14589	30.2	32.7	21.6	14.9	62.9	36.5	0.00774556
MK642869.1	Eisenia nordenskioldi pallida	Clitellata	Lumbricidae	14553	30	32.9	22.2	14.3	62.9	36.5	0.00769601
KM655838.1	Whitmania acranulata	Clitellata	Haemopidae	13494	31.2	41.3	12	15.6	72.5	27.6	0.00600267
FJ976040.1	Pectinaria gouldii	incertae_sedis	Pectinariidae	13438	27.6	32.7	23.9	15.9	60.3	39.8	0.0046882
NC_028050.1	Drawida japonica	Clitellata	Moniligastridae	14648	29.5	40.2	14.5	15.8	69.7	30.3	0.00395958
FJ612452.1	Questa ersei	N/A	Questidae	11909	25.4	30	32.3	12.3	55.4	44.6	0.00226719
+: major strand; -: minus strand

## Sheet: B
Species	P_b	P_w	A_a	A_ca	A_co	A_cu	A_g	A_h	A_j	A_l	A_mon	A_mor	A_p	A_rob	A_s_KT429010.1	A_s_KT429007.1	A_s_KT429014.1	A_s_KT429013.1	A_t	A_y	A_ros	A_cr	C_v_NC_028710.1	C_v_AF282900.1	C_c	C_t	D_s_KY774371.1	D_s_KY774370.1	D_s_KY742027.1	D_g	D_s_KC790350.1	D_j	D_s_NC_029867.1	E_v	E_b	E_na	E_no	E_no	E_spe	E_tr	E_j	E_o_MT410851.1	E_o_NC_023927.1	E_te	E_spi	E_c	G_b	G_c	H_a
Length of PCGs (bp)
atp6	706	706	694	696	696	696	694	696	696	694	696	694	696	693	696	696	696	696	696	696	694	702	711	N/A	687	697	744	417	612	688	546	696	696	702	694	708	694	694	694	694	702	N/A	702	708	687	666	690	705	700
atp8	178	178	160	160	160	160	160	160	180	160	160	160	160	160	160	180	160	160	160	180	160	156	156	N/A	162	157	180	180	180	159	N/A	157	160	156	160	160	160	160	160	160	162	156	151	156	159	157	156	162	154
cox1	1545	1545	1542	1542	1542	1542	1542	1542	1542	1542	1542	1542	1542	1542	1542	1542	1542	1542	1539	1542	1540	1551	1542	N/A	1572	1542	1545	1545	1545	1534	1557	1540	1542	1546	1540	1540	1540	1540	1540	1540	1534	1537	1534	1551	1555	1548	1549	1554	1537
cox2	711	711	684	687	687	687	684	687	687	687	687	684	687	684	687	687	684	687	684	687	684	684	693	N/A	693	685	684	684	684	682	681	684	687	687	686	686	686	686	686	686	681	679	681	681	687	676	687	681	676
cox3	787	787	778	778	778	778	778	778	778	778	778	778	778	778	778	778	778	778	778	778	779	780	781	N/A	825	778	810	810	810	778	783	778	778	780	779	779	779	779	778	779	781	778	799	775	780	780	780	801	778
cytb	1158	1158	1138	1140	1140	1140	1140	1140	1140	1140	1140	1140	1140	1140	1140	1140	1140	1140	1140	1140	1138	1137	1131	N/A	1149	1135	1137	1137	1137	1093	1125	1140	1140	1113	1137	1138	1140	1138	1138	1138	1137	1169	1137	1137	1141	1111	1137	1137	1135
nad1	907	907	924	924	924	924	924	924	922	924	924	924	924	924	924	924	924	924	924	922	922	933	930	N/A	924	931	879	879	879	912	885	925	924	936	922	922	922	922	922	922	915	933	874	933	927	907	924	877	940
nad2	966	966	1006	1006	1006	1006	1006	1006	1006	1006	1006	1006	1006	1006	1006	1006	1006	1006	1006	1006	1006	1005	928	N/A	1032	1014	1005	1005	1005	1008	922	1014	1006	1006	1006	1006	1006	1006	1000	1006	982	1014	982	981	994	1065	1000	928	1000
nad3	360	360	354	354	354	354	354	351	354	354	354	354	354	354	354	354	354	354	354	354	352	354	351	N/A	354	351	354	354	354	348	348	354	354	352	352	352	352	352	352	352	345	352	345	354	351	354	354	354	352
nad4	1356	1356	1357	1357	1327	1357	1357	1357	1360	1357	1357	1357	1357	1357	1357	1357	1359	1357	1357	1354	1357	1364	1293	N/A	1320	1342	1395	1395	1395	1314	1099	1360	1357	1360	1357	1357	1357	1357	1357	1357	1336	1345	1330	1341	1344	1320	1350	1335	1333
nad4L	285	288	297	297	297	297	297	297	297	297	297	297	277	297	297	297	297	297	297	297	297	291	282	N/A	297	303	288	288	288	297	303	297	297	291	297	297	297	297	297	297	288	255	288	279	291	264	288	294	294
nad5	1710	1716	1717	1717	1718	1717	1717	1717	1717	1718	1717	1717	1717	1718	1717	1717	1717	1714	1717	1717	1722	807	1614	N/A	1699	1724	1569	1569	1569	1671	1665	1722	1717	855	1722	1721	1722	1722	1725	1722	1737	N/A	1737	1666	1699	1767	1678	1702	1702
nad6	489	489	466	466	466	466	466	466	474	466	466	466	466	466	466	466	466	466	466	474	468	474	486	N/A	486	468	480	480	480	510	471	466	466	468	469	469	466	468	468	469	465	468	457	468	472	477	466	474	463
Length of rRNA genes (bp)
rrnL	1212	1213	1250	1254	1248	1255	1258	1255	1251	1257	1253	1257	1259	1171	1256	1259	1245	1253	1258	1247	1257	1353	1339	N/A	1253	1295	1396	1333	1322	1089	1042	1243	1255	1338	1248	1238	1242	1243	1260	1255	1155	1121	1145	1200	1307	1191	1310	1151	1167
rrnS	808	806	786	792	790	788	793	793	784	795	793	800	788	794	789	794	783	790	795	786	789	658	857	N/A	860	821	853	853	855	741	N/A	788	794	635	789	789	786	784	786	788	753	748	777	751	832	791	782	736	735
Putative start codon
atp6	ATG	ATG	ATG	ATG	ATG	ATG	ATG	ATG	ATG	ATG	ATG	ATG	ATG	ATG	ATG	ATG	ATG	ATG	ATG	ATG	ATG	ATG	ATG	N/A	ATG	ATG	ATG	ATG	ATA	ATG	ATT	ATG	ATG	ATG	ATG	ATG	ATG	ATG	ATG	ATG	ATG	N/A	ATG	ATG	ATG	ACC	ATG	ATG	ATG
atp8	ATG	ATG	ATG	ATG	ATG	ATG	ATG	ATG	ATG	ATG	ATG	ATG	ATG	ATG	ATG	ATG	ATG	ATG	ATG	ATG	ATG	ATG	ATG	N/A	ATG	ATG	ATG	ATG	ATG	ATG	N/A	ATG	ATG	ATG	ATG	ATG	ATG	ATG	ATG	ATG	ATG	ATG	ATG	ATG	ATG	ATG	ATG	ATG	ATG
cox1	ATA	ATA	ATG	ATG	ATG	ATG	ATG	ATG	ATG	ATG	ATG	ATG	ATG	ATG	ATG	ATG	ATG	ATG	ATG	ATG	ATG	TTG	CGT	N/A	ATG	ATG	ATG	ATG	ATG	ATG	ATG	ATG	ATG	ATA	ATG	ATG	ATG	ATG	ATG	ATG	ATG	ATG	ATG	ATG	ATG	ATG	ATG	ATG	ATG
cox2	ATT	ATT	ATG	ATG	ATG	ATG	ATG	ATG	ATG	ATG	ATG	ATG	ATG	ATG	ATG	ATG	ATG	ATG	ATG	ATG	ATG	ATG	ATG	N/A	ATG	ATG	ATG	ATG	ATG	ATG	ATG	ATG	ATG	ATG	ATG	ATG	ATG	ATG	ATG	ATG	ATG	ATG	GTG	ATG	ATG	ATG	ATG	ATG	ATG
cox3	ATA	ATC	ATG	ATG	ATG	ATG	ATG	ATG	ATG	ATG	ATG	ATG	ATG	ATG	ATG	ATG	ATG	ATG	ATG	ATG	ATG	ATG	ATA	N/A	ATG	ATG	ATG	ATG	ATG	ATG	ATG	ATG	ATG	ATG	ATG	ATG	ATG	ATG	ATG	ATG	TTG	TTG	ATA	TTG	ATG	ATG	ATG	ATT	TTG
cytb	ATC	ATC	ATG	ATG	ATG	ATG	ATG	ATG	ATG	ATG	ATG	ATG	ATG	ATG	ATG	ATG	ATG	ATG	ATG	ATG	ATG	ATG	CGA	N/A	ATG	ATG	ATG	ATG	ATG	ATT	ATG	ATG	ATG	ATG	ATG	ATG	ATG	ATG	ATG	ATG	ATG	ATA	ATG	ATG	ATG	ATG	ATG	ATG	ATG
nad1	ATG	ATG	ATG	ATG	ATG	ATG	ATG	ATG	ATG	ATG	ATG	ATG	ATG	ATG	ATG	ATG	ATG	ATG	ATG	ATG	ATG	ATG	ATG	N/A	ATG	ATG	ATG	ATG	ATG	ATG	ATT	ATG	ATG	ATG	ATG	ATG	ATG	ATG	ATG	ATG	ATA	ATG	ATT	ATG	ATG	ATG	ATG	ATT	ATG
nad2	ATG	ATG	ATG	ATG	ATG	ATG	ATG	ATG	ATG	ATG	ATG	ATG	ATG	ATG	ATG	ATG	ATG	ATG	ATG	ATG	ATG	ATG	ATT	N/A	ATG	ATG	ATG	ATG	ATG	ATA	ATT	ATG	ATG	ATG	ATG	ATG	ATG	ATG	ATG	ATG	ATG	ATG	ATG	ATA	ATG	ATC	ATG	ATA	ATG
nad3	ATG	ATG	ATG	ATG	ATG	ATG	ATG	ATG	ATG	ATG	ATG	ATG	ATG	ATG	ATG	ATG	ATG	ATG	ATG	ATG	ATG	ATG	ATG	N/A	ATG	ATG	ATG	ATG	ATG	ATG	ATG	ATG	ATG	ATG	ATG	ATG	ATG	ATG	ATG	ATG	ATG	ATG	GTG	ATG	ATG	ATG	ATG	ATG	ATG
nad4	ATC	ATG	ATG	ATG	ATG	ATG	ATG	ATG	ATG	ATG	ATG	ATG	ATG	ATG	ATG	ATG	ATG	ATG	ATG	ATG	ATG	ATG	ATC	N/A	ATG	ATA	ATG	ATG	ATG	ATG	ATT	ATG	ATG	ATG	ATG	ATG	ATG	ATG	ATG	ATG	ATG	ATC	ATG	ATG	ATG	CTC	ATG	ATG	ATG
nad4L	ATG	ATG	ATG	ATG	ATG	ATG	ATG	ATG	ATG	ATG	ATG	ATG	ATG	ATG	ATG	ATG	ATG	ATG	ATG	ATG	ATG	ATG	ATA	N/A	ATG	ATG	ATG	ATG	ATG	ATG	ATA	ATG	ATG	ATG	ATG	ATG	ATG	ATG	ATG	ATG	ATA	ATC	GTG	ATA	ATG	ATC	ATG	ATG	ATG
nad5	ATT	ATG	ATG	ATG	ATG	ATG	ATG	ATG	ATG	ATG	ATG	ATG	ATG	ATG	ATG	ATG	ATG	ATG	ATG	ATG	ATG	ATG	ATC	N/A	ATG	ATG	ATG	ATG	ATG	ATG	ATT	ATG	ATG	ATG	ATG	ATG	ATG	ATG	ATG	ATG	ATT	N/A	GTG	ATG	ATG	ATA	ATG	ATG	ATG
nad6	ATG	ATG	ATG	ATG	ATG	ATG	ATG	ATG	ATG	ATG	ATG	ATG	ATG	ATG	ATG	ATG	ATG	ATG	ATG	ATG	ATG	ATG	ATG	N/A	ATG	ATG	ATG	ATG	ATG	ATT	ATA	ATG	ATG	ATG	ATG	ATG	ATG	ATG	ATG	ATG	ATG	ATG	ATG	ATG	ATG	ATG	ATG	ATG	ATG
Putative terminal codon
atp6	T	T	T	TAA	TAA	TAA	T	TAA	TAA	T	TAA	T	TAA	TAA	TAA	TAA	TAA	TAA	TAA	TAA	T	TAA	TAG	N/A	TAG	T	TAA	TAA	TAA	T	TAA	TAA	TAA	TAG	T	TAA	T	T	T	T	TAA	N/A	TAA	TAA	TAG	TAA	TAA	TAA	T
atp8	T	T	T	T	T	T	T	T	TAA	T	T	T	T	T	T	TAA	T	T	T	TAA	T	TAA	TAG	N/A	TAG	T	TAA	TAA	TAA	TAA	N/A	T	T	TAA	T	T	T	T	T	T	TAA	TAA	T	TAG	TAA	T	TAA	TAA	T
cox1	TAG	TAG	TAA	TAA	TAA	TAA	TAA	TAA	TAA	TAA	TAA	TAA	TAA	TAA	TAA	TAA	TAA	TAA	TAA	TAA	T	TAA	TAA	N/A	TAA	TAG	TAA	TAA	TAA	T	TAA	T	TAA	T	T	T	T	T	T	T	T	T	T	TAA	T	TAA	T	TAA	T
cox2	TAG	TAA	TAA	TAG	TAG	TAG	TAA	TAG	TAG	TAG	TAG	TAA	TAG	TAA	TAG	TAG	TAA	TAG	TAA	TAG	TAA	TAA	TAA	N/A	TAA	T	TAA	TAA	TAA	T	TAA	TAA	TAG	TAA	TA	TA	TA	TA	TA	TA	TAA	T	TAA	TAA	TAG	T	TAG	TAA	T
cox3	T	T	T	T	T	T	T	T	T	T	T	T	T	T	T	T	T	T	T	T	TA	TAA	T	N/A	TAA	T	TAA	TAA	TAA	T	TAG	T	T	TAG	TA	TA	TA	TA	T	TA	T	T	T	T	TAA	TAA	TAA	TAA	T
cytb	TAA	TAA	T	TAA	TAA	TAA	TAA	TAA	TAA	TAA	TAA	TAA	TAA	TAA	TAA	TAA	TAA	TAA	TAA	TAA	T	TAA	TAA	N/A	TAA	T	TAG	TAG	TAG	T	TAA	TAA	TAA	TAG	TAA	T	TAA	T	T	T	TAA	TA	TAA	TAA	T	T	TAA	TAA	T
nad1	T	T	TAG	TAG	TAG	TAG	TAG	TAG	T	TAG	TAG	TAG	TAG	TAG	TAG	TAG	TAG	TAG	TAG	T	T	TAA	TAA	N/A	TAA	T	TAA	TAA	TAA	TAA	TAA	T	TAG	TAA	T	T	T	T	T	T	TAA	TAA	T	TAA	TAG	T	TAA	T	T
nad2	TAA	TAA	T	T	T	T	T	T	T	T	T	T	T	T	T	T	T	T	T	T	T	TAA	T	N/A	TAA	TAA	TAG	TAG	TAG	TAA	T	TAA	T	T	T	T	T	T	T	T	T	TAA	T	TAA	T	TAA	T	T	T
nad3	TAA	TAA	TAA	TAA	TAA	TAA	TAA	TAA	TAG	TAG	TAA	TAG	TAA	TAG	TAA	TAA	TAA	TAA	TAA	TAG	T	TAA	TAA	N/A	TAA	TAA	TAA	TAA	TAA	TAG	TAA	TAA	TAG	T	T	T	T	T	T	T	TAA	T	TAA	TAA	TAA	TAA	TAA	TAG	T
nad4	TAG	TAA	T	T	T	T	T	T	T	T	T	T	T	T	T	T	TAG	T	T	T	T	TA	TAA	N/A	TAA	T	TAA	TAA	TAA	TAG	T	T	T	T	T	T	T	T	T	T	T	T	T	TAA	TAA	TAA	TAA	TAA	T
nad4L	TAA	TAG	TAA	TAA	TAA	TAA	TAA	TAA	TAA	TAA	TAA	TAA	T	TAA	TAA	TAA	TAA	TAA	TAA	TAA	TAA	TAA	TAA	N/A	TAA	TAA	TAA	TAA	TAA	TAA	TAA	TAA	TAA	TAA	TAA	TAA	TAA	TAA	TAA	TAA	TAA	TAA	TAA	TAA	TAA	TAA	TAA	TAA	TAA
nad5	TAA	TAG	T	T	TA	T	T	T	T	TA	T	T	T	TA	T	T	T	T	T	T	TAA	---	TAA	N/A	T	TA	TAA	TAA	TAA	TAA	TAG	TAA	T	---	TAA	TA	TAA	TAA	TAA	TAA	TAA	N/A	TAA	T	T	TAG	T	T	T
nad6	TAA	TAA	T	T	T	T	T	T	TAA	T	T	T	T	T	T	T	T	T	T	TAA	TAA	TAA	TAA	N/A	TAG	TAA	TAA	TAA	TAA	TAA	TAA	T	T	TAA	T	T	T	TAA	TAA	T	TAA	TAA	T	TAA	T	TAA	T	TAA	T
AT content
atp6	65.1	67	60.9	59.8	66.4	62.6	65.5	65.9	65.8	65.6	65.8	65.4	66.9	62.6	66.5	63.6	66.5	63.7	63.5	62.1	59.6	66.1	59.2	N/A	61.1	66.6	65.2	62.4	64.7	65.9	61.6	70	62.8	68.6	62.1	62.7	63.7	61.6	61.1	64.9	73.4	N/A	67.1	72.6	64.6	55.4	79.5	75.9	73.7
atp8	58.5	61.3	64.4	64.4	66.9	65	65.6	64.4	66.2	68.8	65	61.2	64.4	66.9	69.4	66.7	71.8	68.8	66.9	64.4	63.8	71.8	64.1	N/A	56.8	71.4	71.7	72.2	71.7	66.6	N/A	67.5	61.2	68.5	61.9	63.7	61.8	65	53.8	69.4	76	76.9	76.2	78.2	67.3	58.6	80.1	80.2	77.3
cox1	62.4	63.1	59.4	57.7	62.1	59.8	60.9	61.1	61.6	60.5	61	60.3	62.1	62.7	64.6	59.9	61.4	61.7	61.1	59.4	59.5	65.6	58.7	N/A	55.5	62	61.2	61.2	61.3	59.9	62.3	65	63.1	66.1	59.4	58.5	60.3	58.8	56.2	61.5	66.6	66.2	65.4	67.1	62.2	57.8	70.5	70	67.7
cox2	62.4	64.1	63.6	62	63.6	64.3	64.2	62.4	64.3	63.2	65.8	64.1	66.2	65.2	65.6	62.1	64.4	64.2	64.7	64.7	61.5	66.8	61.6	N/A	56.8	63.8	63.6	63.8	63.6	61.9	64.1	66.5	65.6	65.8	61.3	61.2	60.7	63	59.5	64.3	71.7	69.3	69.6	71.9	62.2	57.7	72.3	71.5	69.7
cox3	61.8	63.9	56.8	54.9	59.8	59	59.1	60.2	59.9	60.8	58.8	58.4	60.3	58.4	60.9	58	59.6	59.3	58.7	58.8	57.4	63.6	58.5	N/A	53.5	60.4	62.7	62.9	62.9	59.5	63.5	65.7	59.7	62.8	59.1	57.1	58.9	56.9	52.3	61.4	66.5	67	68.8	67.8	59.7	55.7	70.2	70.2	67.2
cytb	61.2	62.1	60.2	60.1	64.8	63.5	64	64	67.1	66.3	64.6	64.8	64.2	64.2	66.5	63.5	66.2	63.5	63.6	62.5	60.3	66.4	64.1	N/A	59.1	64.7	62.9	62.9	63.5	62.4	61.7	69.9	66.3	66.7	61.5	61.4	62.8	62	56.6	64.7	71.6	70.6	68	70	63.7	54.1	75.1	72.3	70.9
nad1	65.1	66.7	65	62	67.5	66.2	66.6	66.2	67.6	66.1	66.8	66.1	67	65.7	68.7	64.1	68.6	66.3	66.7	65.3	63.6	69.7	61.6	N/A	55.9	67	66.2	66.4	66.1	67.1	65	69.9	68.1	70.9	64.7	62.3	62.9	63.5	58.5	66	71.2	71.5	71.5	72	67.6	56.3	77.4	75.3	74.9
nad2	69	68.4	66.5	65.3	68.9	66.5	67.7	68.9	66.6	67.4	70.3	67.9	67	68.2	69.6	67.4	70.8	67.5	69.3	66	67.1	71.7	63.8	N/A	56.2	71.2	67.9	68.4	68.3	67.9	68.3	73.5	68.4	71.6	66.5	61.8	65.6	66.3	60.9	70.1	76	78.8	76.5	77.8	66.7	60	81.3	78.2	77.7
nad3	66.6	62.3	61.3	63.2	67	62.8	66.7	64.1	65.2	66.4	69	66.1	66.1	65.8	68.3	62.7	64.1	63.8	65.8	65.2	61	70	65	N/A	58.4	67.5	68.7	68.7	68.7	69.5	68.1	69.8	65.3	68.4	63.4	63.1	61.3	66.5	62.5	67.3	73.3	74.7	76.5	76.6	66.4	54.5	81.1	76	75.9
nad4	65.8	66.1	61.6	62.2	66	65.4	66.6	67.3	68.4	69.4	67.7	65.8	67.7	66	69.3	66.1	70.3	66.8	65.5	66.4	65.3	69.6	64.5	N/A	60.3	66.8	68.1	67.8	67.9	64.7	65.3	70.8	68.3	69.6	65.3	65.3	62.9	64.1	62.4	67.7	74.5	74.1	73	74.8	67.4	56.4	80	77.4	76.3
nad4L	61	61.8	62.9	60.6	67	66.3	64.9	66.3	67.7	69	63.9	66.6	66.1	61.6	72	64.7	63.3	68.6	63.3	63.3	65.7	67.4	67.4	N/A	59	65.4	66	66	66	65.9	65.7	72.4	66.7	69.7	65	63.3	65.3	63	63.9	66.3	74.7	75.3	72.2	73.8	62.5	56.1	83.3	75.5	80
nad5	65.8	65.7	62.8	62.8	66.7	64.6	66	65.8	66.5	66.4	68	66.1	65.5	64.1	68.4	66.3	68.4	66.5	64.6	65.6	64.2	69.5	63.7	N/A	59.8	68	65.8	65.5	65.5	66.3	66.5	70.1	65.7	71.6	63.8	62.4	63.8	63.4	60.4	66.6	73.3	N/A	70.8	75.1	66.5	57.4	79.6	76.1	76.3
nad6	68.3	67	65.2	64.2	68.5	66.3	68.3	70.6	68.6	68.2	69.5	69.5	63.8	66.1	67.6	64.2	69.5	67.3	67.8	66	69.7	72.6	67.5	N/A	60.5	73	72.7	72.7	72.7	67.5	67.3	72.1	72.1	72.7	66.3	68.3	70	68.6	64.3	70.5	77.7	78.2	78.3	81	70.4	58.9	83.7	79.8	79
rRNAs(+)	65	65.5	65.8	66.4	68.3	67.8	68	68.5	68.3	68.1	68.9	68.1	68.5	66.4	68.3	67.2	69.4	69.5	67	67	65.1	69.4	66.7	N/A	62.2	68.5	66.8	67.1	66.8	69.8	62.2	71.8	68.9	71.3	64.7	65.1	63.9	65.4	61.9	67	71.3	71.1	72.9	73.4	65.6	59.3	79.7	74.4	74.9
rRNAs(-)	N/A	N/A	N/A	N/A	N/A	N/A	N/A	N/A	N/A	N/A	N/A	N/A	N/A	N/A	N/A	N/A	N/A	N/A	N/A	N/A	N/A	N/A	N/A	N/A	N/A	N/A	N/A	N/A	N/A	N/A	N/A	N/A	N/A	N/A	N/A	N/A	N/A	N/A	N/A	N/A	N/A	N/A	N/A	N/A	N/A	N/A	N/A	N/A	N/A
rrnL	66.9	67.9	66.6	67.6	70	68.5	68.4	69.8	69.2	69.3	70	69.3	69.5	67.1	69.7	68.1	70.3	71	67	67.5	67.6	70.2	67.8	N/A	65.7	70.5	68.3	68.9	68.7	70.4	62.2	72.9	69.7	72.5	66.5	67	66.4	66.9	63.5	68.5	72.5	72.6	73	75	67.2	60.5	80.7	75.5	76
rrnS	62.3	61.6	64.6	64.8	65.5	66.6	67.6	66.2	66.8	66.4	67.2	66.3	66.7	65.2	66	65.9	67.9	67.2	67.1	66.1	61.2	67.4	65	N/A	57.3	65.4	64.2	64.2	63.9	68.7	N/A	69.9	67.6	68.9	61.9	62.1	59.9	63.2	59.4	64.6	69.4	68.9	72.7	71	63.3	57.5	78.4	72.7	73.2
GC content
atp6	34.9	33	39.1	40.3	33.6	37.4	34.5	34.1	34.2	34.4	34.2	34.6	33	37.3	33.5	36.4	33.5	36.3	36.5	37.9	40.4	33.9	40.8	N/A	38.8	33.4	34.8	37.6	35.3	34.2	38.3	30.1	37.3	31.4	37.9	37.3	36.3	38.3	38.9	35.1	26.6	N/A	32.9	27.4	35.4	44.6	20.4	24.1	26.3
atp8	41.6	38.8	35.7	35.6	33.1	35	34.3	35.7	33.9	31.2	35	38.8	35.6	33.1	30.6	33.3	28.1	31.2	33.1	35.6	36.3	28.2	35.9	N/A	43.2	28.7	28.3	27.8	28.3	33.3	N/A	32.5	38.8	31.4	38.1	36.3	38.2	35	46.2	30.6	24.1	23	23.8	21.8	32.7	41.4	19.9	19.8	22.7
cox1	37.7	37	40.7	42.2	37.9	40.1	39.1	38.9	38.3	39.5	39	39.7	37.9	37.3	35.4	40	38.6	38.3	38.9	40.6	40.5	34.4	41.3	N/A	44.5	38	38.8	38.9	38.8	40.1	37.8	35	36.9	33.9	40.6	41.5	39.7	41.1	43.8	38.5	33.3	33.6	34.6	32.8	37.8	42.2	29.5	30	32.3
cox2	37.5	35.9	36.4	38	36.4	35.6	35.8	37.5	35.7	36.8	34.2	35.8	33.7	34.8	34.4	37.9	35.5	35.8	35.3	35.2	38.5	33.2	38.4	N/A	43.1	36.2	36.4	36.1	36.4	38.1	35.4	33.5	34.4	34.2	38.8	38.8	39.4	37	40.5	35.7	28.3	30.7	30.4	28.1	37.8	42.3	27.6	28.5	30.3
cox3	38.1	36.1	43.2	45.1	40.1	41	40.8	39.9	40.1	39.2	41.1	41.6	39.7	41.7	39.1	42.1	40.4	40.6	41.3	41.1	42.6	36.4	41.5	N/A	46.6	39.6	37.3	37	37	40.5	36.4	34.3	40.2	37.1	40.8	42.9	41.1	43.1	47.7	38.5	33.4	32.9	31.2	32.3	40.4	44.2	29.8	29.8	32.8
cytb	38.7	37.9	39.8	39.8	35.2	36.6	36.1	35.9	32.8	33.7	35.5	35.2	35.8	35.8	33.5	36.5	33.8	36.5	36.4	37.5	39.6	33.6	36	N/A	40.9	35.4	37.1	37	36.5	37.6	38.3	30	33.8	33.3	38.5	38.6	37.2	38.1	43.3	35.3	28.3	29.4	32	30.1	36.2	45.9	24.9	27.6	29.1
nad1	34.8	33.2	34.9	38	32.5	33.7	33.5	33.8	32.4	33.9	33.2	33.9	33	34.3	31.4	35.9	31.4	33.8	33.3	34.7	36.5	30.2	38.3	N/A	44.1	32.9	33.8	33.6	33.9	32.9	35.1	30.1	31.9	29.1	35.4	37.7	37.1	36.5	41.5	34	28.7	28.5	28.5	28	32.4	43.6	22.6	24.7	25.1
nad2	31.1	31.5	33.5	34.7	31.1	33.5	32.3	31.1	33.4	32.6	29.7	32.1	33	31.8	30.4	32.6	29.2	32.5	30.7	34	32.9	28.4	36.2	N/A	43.8	28.7	32	31.5	31.6	32.1	31.7	26.5	31.6	28.3	33.5	38.1	34.4	33.7	39.1	29.9	24.1	21.2	23.6	22.2	33.3	40	18.7	21.8	22.3
nad3	33.4	37.8	38.7	36.8	33.1	37.3	33.4	35.9	34.8	33.6	31.1	33.9	33.9	34.2	31.7	37.3	35.9	36.2	34.2	34.7	38.9	30	35.1	N/A	41.5	32.5	31.4	31.4	31.4	30.4	31.9	30.2	34.7	31.5	36.7	36.9	38.6	33.5	37.5	32.7	26.7	25.3	23.4	23.4	33.6	45.5	19	24	24.2
nad4	34.2	33.8	38.4	37.8	34	34.6	33.4	32.7	31.6	30.6	32.3	34.2	32.4	34	30.7	34	29.6	33.2	34.5	33.6	34.6	30.4	35.5	N/A	39.7	33.2	31.9	32.1	32.1	35.3	34.6	29.2	31.7	30.4	34.7	34.7	37.1	35.9	37.7	32.4	25.5	25.9	26.9	25.2	32.6	43.6	20	22.6	23.7
nad4L	38.9	38.1	37	39.4	32.9	33.7	35	33.6	32.3	31	36	33.3	33.9	38.4	27.9	35.4	36.7	31.3	36.7	36.7	34.4	32.6	32.6	N/A	41	34.7	34	34	34	34.1	34.4	27.6	33.4	30.2	35	36.7	34.6	37	36	33.7	25.4	24.7	27.8	26.2	37.5	44	16.7	24.4	20.1
nad5	34.2	34.3	37.3	37.2	33.3	35.4	34	34.3	33.5	33.7	32	33.9	34.5	35.9	31.6	33.7	31.5	33.5	35.4	34.4	35.8	30.5	36.3	N/A	40.2	32	34.2	34.5	34.5	33.7	33.5	30	34.3	28.4	36.1	37.6	36.2	36.7	39.5	33.4	26.7	N/A	28.9	24.8	33.5	42.5	20.4	24	23.7
nad6	31.7	32.9	34.8	35.9	31.5	33.7	31.7	29.4	31.5	31.8	30.4	30.5	36.3	33.9	32.4	35.8	30.4	32.6	32.2	34	30.3	27.4	32.5	N/A	39.5	26.9	27.3	27.3	27.3	32.5	32.7	27.9	27.9	27.4	33.7	31.7	30	31.4	35.7	29.4	22.4	21.8	21.7	19	29.7	41.1	16.3	20.2	21
rRNAs(+)	35	34.6	34.1	33.6	31.7	32.2	31.9	31.5	31.7	31.8	31.1	31.9	31.5	33.6	31.7	32.8	30.6	30.5	33	33.1	34.8	30.7	33.3	N/A	37.8	31.5	33.2	32.9	33.1	30.3	37.8	28.3	31.1	28.7	35.3	34.8	36.1	34.6	38.1	33	28.8	28.9	27.1	26.5	34.4	40.7	20.2	25.6	25.1
rRNAs(-)	N/A	N/A	N/A	N/A	N/A	N/A	N/A	N/A	N/A	N/A	N/A	N/A	N/A	N/A	N/A	N/A	N/A	N/A	N/A	N/A	N/A	N/A	N/A	N/A	N/A	N/A	N/A	N/A	N/A	N/A	N/A	N/A	N/A	N/A	N/A	N/A	N/A	N/A	N/A	N/A	N/A	N/A	N/A	N/A	N/A	N/A	N/A	N/A	N/A
rrnL	33.1	32	33.4	32.5	30	31.5	31.6	30.1	30.8	30.7	30	30.7	30.4	32.9	30.3	32	29.7	28.9	33.1	32.5	32.4	29.8	32.3	N/A	34.4	29.5	31.7	31.2	31.2	29.6	37.8	27.1	30.3	27.5	33.5	32.9	33.6	33.1	36.5	31.5	27.5	27.4	27	24.9	32.8	39.4	19.4	24.4	24.1
rrnS	37.8	38.3	35.4	35.2	34.5	33.4	32.4	33.8	33.2	33.6	32.8	33.8	33.3	34.8	33.9	34.1	32	32.7	33	33.8	38.8	32.5	35	N/A	42.7	34.6	35.8	35.8	36	31.3	N/A	30.1	32.5	31.2	38	37.9	40	36.9	40.6	35.5	30.7	31.1	27.3	29	36.8	42.5	21.7	27.4	26.8
N/A: Not Available; tRNAs: concatenated tRNA genes; rRNAs: concatenated rRNA genes; +: major strand; -: minus strand
A_a: Amynthas aspergillus NC_025292.1
A_ca: Amynthas carnosus NC_029863.1
A_co: Amynthas corticis NC_027832.1
A_cu: Amynthas cucullatus NC_029866.1
A_g: Amynthas gracilis NC_027258.1
A_h: Amynthas hupeiensis NC_029864.1
A_j: Amynthas jiriensis NC_029879.1
A_l: Amynthas longisiphonus NC_027831.1
A_mon: Amynthas moniliatus NC_029872.1
A_mor: Amynthas morrisi NC_029865.1
A_p: Amynthas pectiniferus NC_029870.1
A_rob: Amynthas robustus NC_029871.1
A_s_KT429010.1: Amynthas sp. 1 LZ-2016 KT429010.1
A_s_KT429007.1: Amynthas sp. 2 JS-2012 KT429007.1
A_s_KT429014.1: Amynthas sp. 2 LZ-2016 KT429014.1
A_s_KT429013.1: Amynthas sp. 3 LZ-2016 KT429013.1
A_t: Amynthas triastriatus NC_029868.1
A_y: Amynthas yunoshimensis LC573969.1
A_ros: Aporrectodea rosea NC_046733.1
A_cr: Auchenoplax crinita FJ976041.1
C_v_NC_028710.1: Chaetopterus variopedatus NC_028710.1
C_v_AF282900.1: Chaetopterus variopedatus AF282900.1
C_c: Cirriformia cf. tentaculata HK-2018 NC_037390.1
C_t: Clymenella torquata NC_006321.1
D_s_KY774371.1: Decemunciger sp. AB-2017 KY774371.1
D_s_KY774370.1: Decemunciger sp. AB-2017 KY774370.1
D_s_KY742027.1: Decemunciger sp. AB-2017 KY742027.1
D_g: Dinophilus gyrociliatus MG428625.1
D_s_KC790350.1: Diurodrilus subterraneus KC790350.1
D_j: Drawida japonica NC_028050.1
D_s_NC_029867.1: Duplodicodrilus schmardae NC_029867.1
E_v: Eclysippe vanelli EU239687.1
E_b: Eisenia balatonica MK642872.1
E_na: Eisenia nana MK618511.1
E_no: Eisenia nordenskioldi nordenskioldi MK618509.1
E_no: Eisenia nordenskioldi pallida MK642869.1
E_spe: Eisenia spelaea MK642870.1
E_tr: Eisenia tracta MK642871.1
E_j: Erpobdella japonica NC_036150.1
E_o_MT410851.1: Erpobdella octoculata MT410851.1
E_o_NC_023927.1: Erpobdella octoculata NC_023927.1
E_te: Erpobdella testacea MT584166.1
E_spi: Escarpia spicata NC_026856.1
E_c: Eurythoe complanata NC_028714.1
G_b: Galathealinum brachiosum NC_026857.1
G_c: Glossiphonia concolor MT628565.1
H_a: Haementeria acuecueyetzin MT683771.1
H_o: Haementeria officinalis LT159848.1
H_s: Haemopis sanguisuga MT862376.1
H_m: Hirudo medicinalis KU672396.1
H_n: Hirudo nipponia NC_023776.1
H_v: Hirudo verbana KU672397.1
L_l: Lamellibrachia luymesi NC_026858.1
L_s: Lamellibrachia satsuma NC_027854.1
L_v: Lumbriculus variegatus MT628551.1
L_r: Lumbricus rubellus MN102127.1
L_t: Lumbricus terrestris NC_001673.1
M_m: Magelona mirabilis NC_028711.1
M_o: Manayunkia occidentalis NC_050262.1
M_n: Marenzelleria neglecta MK120303.1
M_c: Metaphire californica NC_027257.1
M_g: Metaphire guillelmi NC_029869.1
M_h: Metaphire hilgendorfi LC573968.1
M_v: Metaphire vulgaris NC_023836.1
O_alv: Oasisia alvinae NC_026859.1
O_alg: Olavius algarvensis LR992059.1
O_l: Orbinia latreillii NC_007933.1
O_r: Osedax rubiplumus MT108937.1
O_f: Owenia fusiformis NC_028712.1
O_j: Ozobranchus jantseanus NC_034807.1
P_ec: Paraescarpia echinospica NC_037085.1
P_h: Paralvinella hessleri MK192098.1
P_su: Paralvinella sulfincola FJ976042.1
P_g: Pectinaria gouldii FJ976040.1
P_ex: Perionyx excavatus NC_009631.1
P_sp: Phyllochaetopterus sp. AW-2015 KT726961.1
P_cr: Pista cristata NC_011011.1
P_l: Placobdella lamothei NC_030269.1
P_p: Placobdella parasitica LT159850.1
P_d: Platynereis dumerilii NC_000931.1
P_m: Poecilobdella manillensis NC_023925.1
P_b: Polydora brevipalpa Polydor_vipalpa
P_w: Polydora websteri Polydor_ebsteri
P_co: Pontoscolex corethrurus NC_034783.1
Q_e: Questa ersei FJ612452.1
R_p_NC_024653.1: Ridgeia piscesae NC_024653.1
R_p_KJ789165.1: Ridgeia piscesae KJ789165.1
R_p_NC_026860.1: Riftia pachyptila NC_026860.1
R_p_AY741662.1: Riftia pachyptila AY741662.1
S_sp: Sabella spallanzanii MW002660.1
S_b: Sclerolinum brattstromi NC_026855.1
S_c: Scoloplos cf. armiger CB-2006 DQ517436.1
S_j: Seepiophila jonesi NC_026861.1
S_e: Siboglinum ekmani KJ789169.1
S_f: Siboglinum fiordicum NC_026833.1
S_sp: Spirobrachia sp. YL-2014 KJ789171.1
S_g: Spirobranchus giganteus NC_032055.1
S_sc: Sternaspis scutata MK548645.1
T_s: Terebellides stroemii NC_011014.1
T_j: Tevnia jerichonana NC_026862.1
T_p: Timarete posteria NC_044092.1
T_b: Tonoscolex birmanicus KF425518.1
W_a_KM655838.1: Whitmania acranulata KM655838.1
W_a_NC_023928.1: Whitmania acranulata NC_023928.1
W_l: Whitmania laevis NC_023926.1
W_p: Whitmania pigra NC_013569.1
Z_a: Zeylanicobdella arugamensis NC_035308.1
[truncated: 58 more columns]

## Sheet: Info
Supplementary File S2. Comparative mitogenomics of sedentaria.
Mitochondrial genomes of two Polydora (Spionidae) species provide further evidence that mitochondrial architecture in the Sedentaria (Annelida) is not conserved
Lingtong Ye, Tuo Yao, Jie Lu, Jingzhe Jiang, Changming Bai
Corresponding author: Dr. Lingtong Ye; E-mail: lingtong2753@126.com
